# Supplementary material for: Cyclodextrin’s Effect on Permeability and Partition of Nortriptyline Hydrochloride
Source: Pharmaceuticals (Basel). 2023 Jul 19;16(7):1022. doi: 10.3390/ph16071022 (PMC10386514; doi:10.3390/ph16071022)
Supplement: Supplementary file 1 [file pharmaceuticals-16-01022-s001.zip]

Archive with 1 entries (1 files):
- pharmaceuticals-2493875-supplementary.pdf
